# Supplementary material for: Efficient GPT-4V level multimodal large language model for deployment on edge devices
Source: Nat Commun. 2025 Jul 1;16:5509. doi: 10.1038/s41467-025-61040-5 (PMC12215907; doi:10.1038/s41467-025-61040-5)
Supplement: Supplementary file 2 — Source Data [file 41467_2025_61040_MOESM2_ESM.zip]

Archive with 22 entries (21 files):
- data/
- __MACOSX/._data
- data/data_Figure2a.llm-compute_with_diff_img_res.csv
- __MACOSX/data/._data_Figure2a.llm-compute_with_diff_img_res.csv
- data/data_Figure5c.xlsx
- __MACOSX/data/._data_Figure5c.xlsx
- data/data_Figure6f.device-encoding_latency(add jetson).csv
- __MACOSX/data/._data_Figure6f.device-encoding_latency(add jetson).csv
- data/.DS_Store
- __MACOSX/data/._.DS_Store
- data/data_Figure6e.encoding_latency.csv
- __MACOSX/data/._data_Figure6e.encoding_latency.csv
- data/data_Figure6e.decoding_throughput.csv
- __MACOSX/data/._data_Figure6e.decoding_throughput.csv
- data/data_Figure2a.vit-compute_with_diff_img_res.csv
- __MACOSX/data/._data_Figure2a.vit-compute_with_diff_img_res.csv
- data/data_Figure4.csv
- __MACOSX/data/._data_Figure4.csv
- data/data_Figure5ab.csv
- __MACOSX/data/._data_Figure5ab.csv
- data/data_Figure6f.device-decoding_throughput(add jetson).csv
- __MACOSX/data/._data_Figure6f.device-decoding_throughput(add jetson).csv
