# Supplementary material for: Efficient GPT-4V level multimodal large language model for deployment on edge devices
Source: Nat Commun. 2025 Jul 1;16:5509. doi: 10.1038/s41467-025-61040-5 (PMC12215907; doi:10.1038/s41467-025-61040-5)
Supplement: Supplementary file 2 — Source Data [file 41467_2025_61040_MOESM2_ESM.zip › data/data_Figure2a.llm-compute_with_diff_img_res.csv]

Image Resolution	FLOPs (Vanilla)	GPU Memory (Vanilla)	FLOPs (Ours)	GPU Memory (Ours)
448.00000	15.37000	14.570	1.44000	14.350
633.56768	30.74000	14.960	2.88000	14.370
775.95876	46.11000	15.470	4.32000	14.390
896.00000	61.48000	16.120	5.76000	14.420
1097.37140	92.22000	17.810	8.65000	14.480
1267.13540	122.96000	20.020	11.53000	14.540
1344.00000	138.33000	21.330	12.97000	14.550
