# Supplementary material for: Efficient GPT-4V level multimodal large language model for deployment on edge devices
Source: Nat Commun. 2025 Jul 1;16:5509. doi: 10.1038/s41467-025-61040-5 (PMC12215907; doi:10.1038/s41467-025-61040-5)
Supplement: Supplementary file 2 — Source Data [file 41467_2025_61040_MOESM2_ESM.zip › data/data_Figure5c.xlsx]

## Sheet: Sheet1
Languages	MiniCPM-Llama3-V 2.5 8B	Yi-VL 34B	Phi-3-vision-128k-instruct
English	86.7	62.3	64.2
Russian	104.362	28.6822	63.9
Japanese	88.0435	24.5399	53.3
Vietnamese	86.9565	37.6119	33.5
Turkmen	69.5652	37.1681	50.9
Portuguese	77.5785	37.234	44.2
Serbian	42.4615	23.7288	36.2
German	75.6039	36.0092	49.3
Romanian	75.5844	25.1748	22.9
French	74.5283	47.4453	44.5
Spanish	74.3056	49.4432	53.3
Czech	71.5789	32.5641	17.5
Hungarian	70.8683	25.2688	18.9
Korean	67.8571	29.4498	27.8
Thai	61.8619	23.7389	13.4
Latvian	58.3916	23.0303	28

## Sheet: Sheet2
Level-1	Spontaneous Grounding					Refering Grounding					MME	MuirBench	MMMU	BLINK
Level-2	Spot-the-Difference		Spot-the-Similarity			文本指定	图像指定		文本+图像
Level-3	相同视角找不同	不同视角找不同	自动识别相同物体	多视角Grounding	Object Tracking	Group Grounding	原图切片	参考图类比	推理(螺母扳手)	Correspondence
Qwen2-VL-8B	27.84	37.23	19.36	11.81	20.73	58.52	25.95	22.22	48.51	11.11	2306.9	42.04	51.18/50	34.62
Qwen2-VL-8B-COT	35.42/31.25	42.55/37.23	54.17/53.80	14.24	21.09	43.09	21.86	33.33/20.20	46.53	12.82/9.40
1103_pretrain_v1(12%)	50.38	27.66	82.97	47.92	66.18	54.71	45.72	—			2195.9	42.58(29.77)*	47.53/49.1
1103_pretrain_v1	53.41	27.66	73.9		51.82			50.51		16.24	2204.4	37.69	48.78	39.74
1103_pretrain_v1_sft	57.2	17.02	79.16	42.01	53.36	50.5	68.99	46.46	42.31	17.95	2182	37.92	48	-
1110_pretrain_v2(5000steps)	48.11	20.21	77.57	37.5	57.01	61.92	56.77	59.6		26.5	2182.4	54.35		33.61
	5e-6
	相同视角找不同	不同视角找不同	自动识别相同物体	多视角Grounding	Object Tracking	Group Grounding	原图切片	参考图类比	推理(螺母扳手)	Correspondence
1000steps	43.56	30.85	79.78	41.67	56.18	65.13	53.53	63.64	47.52	29.91
5000steps	48.11	20.21	77.57	37.5	57.09	61.92	56.77	59.6	41.58	26.5
10000steps	52.84	20.21	78.43	47.22	59.45	61.72	59.19	57.58	40.59	23.93
15000steps	57.95	21.28	81.13	44.79	58.73	62.32	57.52	57.58	43.56	25.64
20000steps	58.33	21.28	81.74	42.7	58.55	62.53	59.68	56.57	41.58	23.93
final	57.58	21.28	81.5	42.01	59.45	62.53	59.93	56.57	41.58	23.08				39.64
final-COT	53.98	14.89	78.92	44.44	62.73	62.93	26.93	58.59	49.51	32.48
