# Supplementary material for: Efficient GPT-4V level multimodal large language model for deployment on edge devices
Source: Nat Commun. 2025 Jul 1;16:5509. doi: 10.1038/s41467-025-61040-5 (PMC12215907; doi:10.1038/s41467-025-61040-5)
Supplement: Supplementary file 2 — Source Data [file 41467_2025_61040_MOESM2_ESM.zip › data/data_Figure6f.device-encoding_latency(add jetson).csv]

	image processing	LLM prefilling
Xiaomi 14 Pro	1.3	9.4
vivo X100 Pro	4.0	13.9
Mac M1	5.7	4.7
Jetson AGX Orin (32GB)	6.0	0.5
