# Supplementary material for: Efficient GPT-4V level multimodal large language model for deployment on edge devices
Source: Nat Commun. 2025 Jul 1;16:5509. doi: 10.1038/s41467-025-61040-5 (PMC12215907; doi:10.1038/s41467-025-61040-5)
Supplement: Supplementary file 2 — Source Data [file 41467_2025_61040_MOESM2_ESM.zip › data/data_Figure6e.encoding_latency.csv]

	image processing	LLM prefilling
no opt.	45.2	19.4
+mem. opt.	31.5	19.0
+comp. opt.	5.1	11.9
+config. opt.	3.7	9.2
+NPU	1.3	9.4
