# Supplementary material for: Efficient GPT-4V level multimodal large language model for deployment on edge devices
Source: Nat Commun. 2025 Jul 1;16:5509. doi: 10.1038/s41467-025-61040-5 (PMC12215907; doi:10.1038/s41467-025-61040-5)
Supplement: Supplementary file 2 — Source Data [file 41467_2025_61040_MOESM2_ESM.zip › data/data_Figure2a.vit-compute_with_diff_img_res.csv]

Image Resolution	FLOPs (Vanilla)	GPU Memory (Vanilla)	FLOPs (Ours)	GPU Memory (Ours)
448.00000	0.97400	0.980	0.97400	0.980
633.56768	2.21100	1.378	1.94920	1.122
775.95876	3.70900	2.032	2.92390	1.264
896.00000	5.46900	2.942	3.89850	1.406
1097.37140	9.77500	5.531	5.84770	1.691
1267.13540	15.13000	9.145	7.79690	1.977
1344.00000	18.20000	11.340	8.77160	2.119
