# Supplementary material for: Efficient GPT-4V level multimodal large language model for deployment on edge devices
Source: Nat Commun. 2025 Jul 1;16:5509. doi: 10.1038/s41467-025-61040-5 (PMC12215907; doi:10.1038/s41467-025-61040-5)
Supplement: Supplementary file 2 — Source Data [file 41467_2025_61040_MOESM2_ESM.zip › data/data_Figure4.csv]

	Open-Compass	MMB test (en)	MMB test (cn)	MMMU val	Math-Vista	LLaVA Bench	RWQA	MME	Obj HalBench
DeepSeek-VL-1.3B	46.2	66.4	62.9	33.8	29.4	51.1	49.7	1531.6	16.7
Mini-Gemini	0.0	0.0	0.0	31.7	0.0	0.0	0.0	1653.0	0.0
Phi-3-vision-128k-instruct	0.0	0.0	0.0	40.4	44.5	64.2	58.8	0.0	0.0
MiniCPM-V 1.0 (2.8B)	47.5	64.1	62.6	38.3	28.9	51.3	51.2	1650.2	21.6
MiniCPM-V 2.0 (2.8B)	54.5	69.1	66.5	38.2	38.7	69.2	55.8	1808.6	14.5
Yi-VL-6B	48.9	68.4	66.6	40.3	28.8	51.9	53.5	1915.1	19.4
Qwen-VL-Chat	51.6	61.8	56.3	37.0	33.8	67.7	49.3	1860.0	43.8
Yi-VL-34B	52.2	72.4	70.7	45.1	30.7	62.3	54.8	2050.2	20.7
XTuner-Llama-3-8B-v1.1	53.3	71.7	63.2	39.2	40.0	69.2	0.0	1818.0	0.0
CogVLM-Chat	54.2	65.8	55.9	37.3	34.7	73.9	60.3	1736.6	26.4
Bunny-Llama-3-8B	54.3	77.0	73.9	41.3	31.5	61.2	58.8	1920.3	0.0
DeepSeek-VL-7B	54.6	73.8	71.4	38.3	36.8	77.8	54.2	1765.4	11.4
LLaVA-NeXT-Llama3-8B	0.0	0.0	0.0	41.7	0.0	80.1	60.0	1971.5	0.0
Idefics2	57.2	75.7	68.6	45.2	52.2	49.1	60.7	1847.6	0.0
Cambrian-8B	58.8	74.6	67.9	41.8	47.0	71.0	60.0	1802.9	0.0
CogVLM2-19B-Chat	62.3	73.9	69.8	42.6	38.6	83.0	62.9	1869.5	0.0
LLaVA-NeXT-Yi-34B	62.7	81.1	79.0	48.8	40.4	81.8	66.0	2006.5	0.0
Cambrian-34B	64.9	80.4	79.2	50.4	50.3	82.0	67.1	2049.9	0.0
MiniCPM-Llama3-V 2.5 (8B)	65.1	77.2	74.2	45.8	54.3	86.7	63.5	2024.6	10.3
Claude 3 Opus	57.7	63.3	59.2	54.9	45.8	73.9	48.4	1586.8	0.0
Gemini Pro	62.9	73.6	74.3	48.9	45.8	79.9	60.4	2148.9	0.0
GPT-4V (2023.11.06)	63.5	77.0	74.4	53.8	47.8	93.1	63.0	1771.5	13.6
