# Supplementary material for: Efficient GPT-4V level multimodal large language model for deployment on edge devices
Source: Nat Commun. 2025 Jul 1;16:5509. doi: 10.1038/s41467-025-61040-5 (PMC12215907; doi:10.1038/s41467-025-61040-5)
Supplement: Supplementary file 2 — Source Data [file 41467_2025_61040_MOESM2_ESM.zip › data/data_Figure5ab.csv]

Category	Model	OCRBench	TextVQA_val	DocVQA_test
>4B models	GPT-4V(2023.11.06)	645	78.0	88.4
>4B models	Gemini Pro	680	74.6	88.1
>4B models	MiniCPM-Llama3-V 2.5	725	76.6	84.8
>4B models	Yi-VL-6B	290	45.5	17.1
>4B models	Yi-VL-34B	290	43.4	16.9
>4B models	Qwen-VL-Chat	488	61.5	62.6
>4B models	DeepSeek-VL-7B	435	64.7	47.0
>4B models	CogVLM-Chat	590	70.4	33.3
>4B models	TextMonkey	558	64.3	66.7
>4B models	Idefics	626	73.0	74.0
~4B models	MiniCPM-V 1.0	366	60.6	38.2
~4B models	MiniCPM-V 2.0	605	74.1	71.9
~4B models	Mini-Gemini	N/A	56.2	34.2
~4B models	MobileVLM v2	N/A	57.5	19.4
~4B models	DeepSeek-VL-1.3B	413	58.4	37.9
~4B models	Phi-3-vision-128k-instruct	639	70.9	N/A
