# Supplementary material for: Efficient GPT-4V level multimodal large language model for deployment on edge devices
Source: Nat Commun. 2025 Jul 1;16:5509. doi: 10.1038/s41467-025-61040-5 (PMC12215907; doi:10.1038/s41467-025-61040-5)
Supplement: Supplementary file 2 — Source Data [file 41467_2025_61040_MOESM2_ESM.zip › data/data_Figure6f.device-decoding_throughput(add jetson).csv]

Xiaomi 14 Pro	vivo X100 Pro	Mac M1	Jetson AGX Orin (32GB)
8.2	4.9	16.9	23.5
